# Supplementary material for: Prevalence and Implications of Occult Hepatitis B Virus Infection Among Blood Donors in Saudi Arabia: A Systematic Review and Meta-Analysis
Source: Diagnostics (Basel). 2025 Nov 26;15(23):3004. doi: 10.3390/diagnostics15233004 (PMC12691025; doi:10.3390/diagnostics15233004)
Supplement: Supplementary file 1 [file diagnostics-15-03004-s001.zip]

Archive with 1 entries (1 files):
- diagnostics-3959961-supplementary.pdf
